# Supplementary material for: Development of a Quadruplex RT-qPCR Assay for Rapid Detection and Differentiation of PRRSV-2 and Its Predominant Genetic Sublineages in China
Source: Viruses. 2025 Jun 16;17(6):853. doi: 10.3390/v17060853 (PMC12197470; doi:10.3390/v17060853)
Supplement: Supplementary file 1 [file viruses-17-00853-s001.zip]

Archive with 1 entries (1 files):
- viruses-3622911-supplementary.pdf
